# Supplementary material for: Periostin Splice Variant Expression in Human Osteoblasts from Osteoporotic Patients and Its Effects on Interleukin-6 and Osteoprotegerin
Source: Int J Mol Sci. 2025 Jan 23;26(3):932. doi: 10.3390/ijms26030932 (PMC11816753; doi:10.3390/ijms26030932)
Supplement: Supplementary file 1 [file ijms-26-00932-s001.zip]

Archive with 1 entries (1 files):
- ijms-3414087-supplementary.pdf
